# Supplementary material for: H2O2/Glucose Sensor Based on a Pyrroloquinoline Skeleton-Containing Molecule Modified Gold Cavity Array Electrode
Source: Nanomaterials (Basel). 2022 May 23;12(10):1770. doi: 10.3390/nano12101770 (PMC9144773; doi:10.3390/nano12101770)
Supplement: Supplementary file 1 [file nanomaterials-12-01770-s001.zip]

Archive with 1 entries (1 files):
- nanomaterials-1727500-supplementary.pdf
